# Supplementary material for: Vinylene-Linked Emissive Covalent Organic Frameworks for White-Light-Emitting Diodes
Source: Polymers (Basel). 2023 Sep 8;15(18):3704. doi: 10.3390/polym15183704 (PMC10535042; doi:10.3390/polym15183704)
Supplement: Supplementary file 1 [file polymers-15-03704-s001.zip]

Archive with 1 entries (1 files):
- polymers-2568117-supplementary.pdf
